# Supplementary material for: Prevalence of undernutrition and its associated factors among orphans aged 6–59 months in Nekemte town, Ethiopia
Source: PLoS One. 2025 Nov 13;20(11):e0336300. doi: 10.1371/journal.pone.0336300 (PMC12614551; doi:10.1371/journal.pone.0336300)
Supplement: Supporting Information 2 — (XLSX) [file pone.0336300.s002.xlsx]

## Sheet: Undernutrition dataset
q1	recived	recivedcat	Stay	fom	number	numbercat	religion	loss	relation	old	agerescat	education	occupation	income	water	method	wash	hand	toilet	social	yes	support	person	legal	follow	long	feeding	six	eat	meals	Talk	make	funny	demonstrate	attention	know	five	whom	V32	differen	feed	you	beyond	V85	acute	tested	the	exclusively	times
1	0	1	2	1	2	1	3	1	2	40	2	4	2	3	1	2	1	1	2	1	1	1	1	2	#NULL!	3	3	1	5	2	2	2	2	1	2	2	1	1	1	1	1	3	2	2	1	2	1	1	3
2	2	1	1	3	1	1	1	1	1	32	2	2	2	3	1	2	1	1	2	2	#NULL!	2	#NULL!	2	#NULL!	4	1	1	1	1	1	2	2	2	2	2	1	1	1	1	1	1	1	1	2	2	1	2	1
3	0	1	2	2	1	1	3	1	1	35	2	2	1	3	2	2	1	1	2	2	#NULL!	2	#NULL!	2	#NULL!	4	1	1	3	2	2	2	1	1	2	2	2	#NULL!	1	2	1	2	1	1	2	2	1	1	3
4	11	1	1	3	2	1	3	2	1	50	3	2	1	3	2	2	1	1	2	2	#NULL!	2	#NULL!	2	#NULL!	4	1	2	1	1	2	2	1	2	1	2	1	1	2	2	1	2	1	1	2	2	1	2	3
5	0	1	2	3	1	1	3	1	2	52	2	1	1	3	2	2	1	1	2	2	#NULL!	2	#NULL!	2	#NULL!	4	2	1	3	2	1	1	2	2	2	2	1	1	1	3	1	2	1	1	1	2	1	2	3
6	3	1	1	3	2	1	1	3	2	48	3	1	1	2	1	2	1	1	2	2	#NULL!	2	#NULL!	2	#NULL!	4	1	1	2	2	1	2	1	1	1	2	1	1	2	2	1	3	1	3	2	2	2	2	1
7	2	1	1	3	2	1	2	2	2	45	3	4	1	3	2	2	1	1	2	2	#NULL!	2	#NULL!	2	#NULL!	4	2	1	2	2	1	2	1	1	1	2	1	1	2	1	1	3	1	1	2	2	2	2	3
8	48	2	1	3	3	2	3	2	1	40	2	2	1	3	2	3	1	1	2	1	2	2	#NULL!	2	#NULL!	4	1	2	1	1	2	2	1	2	1	2	1	1	2	2	1	3	1	2	2	2	1	1	3
9	8	1	1	3	1	1	3	3	1	45	3	2	1	1	2	3	1	1	2	2	#NULL!	2	#NULL!	2	#NULL!	4	1	2	1	1	2	2	1	2	1	2	1	1	3	2	1	2	1	2	2	2	2	2	2
10	10	1	3	3	3	2	4	3	2	36	2	4	1	3	1	2	1	1	1	2	#NULL!	2	#NULL!	2	#NULL!	2	1	2	2	2	1	2	2	2	2	2	1	1	2	3	1	3	1	3	1	2	2	2	3
11	0	1	1	3	2	1	3	3	2	38	2	4	2	3	2	2	2	1	1	2	#NULL!	2	#NULL!	2	#NULL!	3	2	2	5	2	1	2	2	2	2	2	1	2	2	1	1	3	1	3	1	2	1	2	3
13	0	1	3	3	2	1	4	3	2	30	1	4	3	1	1	2	2	1	1	2	#NULL!	2	#NULL!	2	#NULL!	4	1	2	2	2	1	2	2	2	1	2	1	2	2	1	1	3	1	3	1	2	2	2	2
14	24	2	3	3	1	1	2	3	2	26	1	4	3	2	1	2	2	1	1	2	#NULL!	2	#NULL!	2	#NULL!	4	1	2	2	2	1	2	2	1	2	2	1	2	2	2	1	2	1	3	1	2	2	2	3
14	0	1	3	3	5	2	2	3	2	26	1	4	1	2	1	2	2	1	1	2	#NULL!	2	#NULL!	2	#NULL!	4	1	2	2	2	1	2	2	1	2	2	1	2	2	2	2	1	1	3	1	2	2	2	2
15	0	1	2	2	1	1	1	3	2	40	2	4	3	2	1	2	1	1	2	2	#NULL!	2	#NULL!	2	#NULL!	2	2	2	5	2	1	2	2	1	2	2	1	2	2	2	1	2	1	3	2	2	2	2	2
16	0	1	1	3	1	1	2	1	1	28	1	3	1	1	1	2	1	1	2	2	#NULL!	2	#NULL!	2	#NULL!	4	1	1	2	2	1	2	2	2	2	2	2	#NULL!	2	2	3	3	1	1	2	2	1	2	2
17	23	2	1	2	4	2	3	1	1	30	1	3	2	3	1	3	1	1	2	2	#NULL!	2	#NULL!	2	#NULL!	4	1	2	2	2	1	2	2	2	2	2	2	#NULL!	1	1	1	3	1	1	2	2	1	1	3
18	0	1	2	2	3	2	1	1	1	25	1	4	1	3	2	2	1	1	1	2	#NULL!	2	#NULL!	2	#NULL!	1	1	2	5	2	2	2	2	1	2	2	2	#NULL!	1	1	1	3	1	1	2	2	1	1	3
19	0	1	2	2	1	1	4	1	1	25	1	3	1	1	2	3	1	1	1	2	#NULL!	2	#NULL!	2	#NULL!	2	1	1	2	2	1	2	2	2	2	2	2	#NULL!	1	1	1	2	1	1	2	2	1	1	3
20	0	1	2	2	2	1	1	1	1	35	2	4	1	3	1	2	1	1	1	2	#NULL!	2	#NULL!	2	#NULL!	2	2	2	6	2	2	2	2	1	1	2	1	1	1	1	1	3	1	1	2	2	1	1	3
21	0	1	2	2	1	1	3	3	1	32	2	3	1	3	2	2	1	1	2	1	2	1	1	2	#NULL!	4	1	2	5	2	1	2	2	2	1	2	1	1	1	2	1	1	1	1	1	2	2	2	2
22	12	1	2	3	1	1	1	2	1	44	3	3	1	2	1	3	1	1	2	2	#NULL!	2	#NULL!	2	#NULL!	3	1	2	2	2	1	2	2	2	2	2	1	1	1	2	1	3	1	2	1	2	2	2	2
23	0	1	1	1	1	1	3	3	2	42	3	4	3	2	1	2	1	1	2	2	#NULL!	2	#NULL!	2	#NULL!	4	1	1	3	2	2	1	1	2	2	1	1	1	1	2	1	2	1	1	1	2	2	2	1
24	11	1	2	1	4	2	1	1	1	35	2	4	1	3	1	3	2	1	1	2	#NULL!	1	2	2	#NULL!	4	1	2	2	2	2	1	2	2	2	2	1	2	1	1	1	3	1	3	1	2	1	2	2
25	0	1	3	3	2	1	2	3	2	38	2	2	2	2	2	2	2	1	1	2	#NULL!	2	#NULL!	2	#NULL!	4	2	2	3	2	1	1	2	2	2	2	1	2	2	2	1	2	1	3	2	2	2	2	2
26	21	2	3	2	5	2	2	3	2	45	3	4	3	2	1	2	1	1	2	2	#NULL!	2	#NULL!	2	#NULL!	2	1	2	3	2	2	1	2	1	2	2	1	2	2	2	1	2	1	2	1	2	2	2	1
27	0	1	1	2	1	1	3	1	1	28	1	1	2	3	2	2	2	1	2	2	#NULL!	2	#NULL!	2	#NULL!	4	1	2	3	2	2	1	2	2	1	2	1	1	1	1	1	3	1	1	2	2	1	1	3
28	0	1	1	3	1	1	3	2	2	32	2	2	2	3	1	2	1	1	2	2	#NULL!	2	#NULL!	2	#NULL!	4	1	1	2	2	1	2	2	2	2	2	2	#NULL!	2	2	1	1	1	3	2	2	2	3	3
29	23	2	3	3	3	2	2	3	1	40	2	4	2	1	2	3	2	1	1	2	#NULL!	2	#NULL!	2	#NULL!	3	1	2	2	2	1	2	2	2	2	2	1	2	2	1	1	3	1	3	1	2	1	2	3
30	2	1	1	3	5	2	1	3	1	29	1	3	2	3	2	2	2	1	1	2	#NULL!	2	#NULL!	2	#NULL!	3	1	2	2	2	1	2	2	2	2	2	1	2	2	1	1	3	1	3	1	2	1	2	3
31	0	1	3	3	5	2	3	3	1	23	1	2	3	3	2	2	2	1	1	2	#NULL!	2	#NULL!	2	#NULL!	3	2	2	2	2	1	2	2	2	2	2	1	1	2	1	3	3	1	3	1	2	1	2	3
32	12	1	3	2	4	2	2	3	1	18	1	4	2	1	2	3	2	1	1	2	#NULL!	2	#NULL!	2	#NULL!	3	3	2	5	1	2	2	2	2	2	1	1	2	2	1	1	3	1	3	1	2	2	3	2
33	0	1	1	1	1	1	3	1	1	40	2	1	2	2	1	2	2	2	1	2	#NULL!	2	#NULL!	2	#NULL!	1	1	1	1	1	2	2	2	2	2	2	1	1	1	3	1	1	1	1	2	1	1	1	3
34	0	1	1	2	1	1	4	1	1	33	2	4	2	2	1	3	2	2	1	2	#NULL!	2	#NULL!	2	#NULL!	4	1	1	1	1	2	2	2	2	2	2	1	2	1	1	1	1	1	3	1	1	1	1	3
35	13	2	1	1	2	1	2	3	1	27	1	2	2	3	1	2	2	1	1	1	1	2	#NULL!	2	#NULL!	4	1	1	1	1	2	2	2	2	2	2	2	#NULL!	1	3	1	3	1	1	2	1	1	2	3
36	0	1	1	3	5	2	4	1	1	35	2	2	2	3	1	2	2	1	1	2	#NULL!	1	1	2	#NULL!	4	3	1	1	1	2	2	2	2	2	2	1	2	3	1	1	3	1	2	1	2	1	2	2
37	0	1	1	1	1	1	3	2	1	30	1	2	2	2	1	2	1	1	1	2	#NULL!	2	#NULL!	2	#NULL!	4	1	1	5	1	2	2	2	2	2	2	1	1	2	2	1	2	1	2	2	2	1	2	2
38	0	1	1	3	1	1	2	3	2	30	1	4	2	1	1	3	1	1	2	2	#NULL!	2	#NULL!	2	#NULL!	4	1	2	2	1	1	2	2	2	1	2	1	2	2	2	1	1	1	2	2	2	2	2	1
39	13	2	1	2	1	1	3	1	1	23	1	4	1	3	1	2	1	1	1	2	#NULL!	2	#NULL!	2	#NULL!	2	1	1	5	2	2	2	2	2	2	1	2	#NULL!	2	2	1	2	1	2	2	2	1	1	3
40	14	2	2	2	5	2	3	1	1	22	1	2	3	3	1	2	1	1	2	2	#NULL!	2	#NULL!	2	#NULL!	3	1	1	4	2	2	2	1	2	2	2	2	#NULL!	2	2	1	3	2	3	1	2	1	1	2
41	0	1	3	1	4	2	3	1	1	26	1	2	2	2	2	2	1	1	2	1	2	2	#NULL!	2	#NULL!	2	1	1	3	2	2	1	2	2	2	2	2	#NULL!	1	1	1	2	1	1	1	1	1	1	3
58	0	1	1	2	2	1	3	1	1	25	1	2	2	3	2	2	1	1	2	2	#NULL!	2	#NULL!	2	#NULL!	1	1	1	3	2	2	1	2	2	2	2	2	#NULL!	2	3	1	2	2	1	2	1	1	1	1
42	13	2	1	3	5	2	3	1	1	36	2	2	2	3	1	2	2	1	2	1	2	1	1	2	#NULL!	3	2	2	2	2	1	2	2	2	2	2	1	1	2	2	1	2	1	1	1	1	1	2	2
43	0	1	1	1	1	1	2	3	1	34	2	4	3	2	1	2	1	1	1	2	#NULL!	2	#NULL!	2	#NULL!	3	1	2	3	2	2	1	2	2	1	2	2	#NULL!	2	3	1	1	1	1	1	2	2	2	1
45	0	1	2	1	2	1	3	2	1	40	2	3	3	2	1	2	1	1	2	2	#NULL!	2	#NULL!	2	#NULL!	3	1	1	3	1	1	1	2	1	2	2	2	#NULL!	2	1	1	2	1	3	1	1	1	2	2
46	14	2	1	3	4	2	1	1	1	30	1	2	2	3	1	2	1	1	2	2	2	1	1	2	#NULL!	3	1	2	5	2	1	2	2	2	2	2	1	1	1	1	1	2	1	1	1	2	1	1	3
47	0	1	2	2	1	1	3	1	1	38	2	2	1	1	1	2	2	1	2	1	2	1	2	2	#NULL!	3	1	2	3	2	2	1	2	2	2	2	1	1	1	1	3	3	1	1	1	1	1	2	2
48	25	2	1	3	1	1	2	1	1	30	1	1	2	3	1	2	1	1	1	2	#NULL!	2	#NULL!	2	#NULL!	4	1	2	3	2	1	2	2	2	2	1	1	2	2	1	1	2	1	1	1	1	1	2	2
49	0	1	2	1	4	2	1	1	1	38	2	3	2	2	1	3	2	1	2	2	#NULL!	2	#NULL!	2	#NULL!	3	2	2	3	2	2	1	2	2	2	1	1	2	1	2	1	2	1	1	2	2	2	2	1
50	0	1	2	1	2	1	3	1	1	30	1	3	2	3	1	2	1	1	1	2	#NULL!	2	#NULL!	2	#NULL!	4	1	1	5	2	1	2	2	2	2	1	1	1	2	2	3	2	1	2	1	1	1	2	2
51	1	1	1	1	1	1	2	3	1	42	3	4	2	2	1	2	1	1	2	2	#NULL!	2	#NULL!	2	#NULL!	4	1	2	3	2	2	1	2	2	1	1	1	2	2	2	3	2	1	1	1	2	2	2	1
52	1	1	2	1	1	1	2	3	1	40	2	3	2	2	1	2	1	1	2	2	#NULL!	2	#NULL!	2	#NULL!	2	3	1	3	2	2	1	2	2	2	2	1	2	1	3	1	1	1	1	2	2	2	1	3
53	0	1	1	2	5	2	4	1	1	30	1	2	1	3	1	2	1	1	1	2	#NULL!	2	#NULL!	2	#NULL!	4	1	2	2	2	1	2	2	1	2	2	1	1	1	2	1	2	1	1	1	1	1	1	3
54	45	2	1	3	1	1	3	3	1	50	3	2	1	3	1	2	1	1	1	1	2	1	2	2	#NULL!	3	1	1	5	1	2	2	2	2	2	2	2	#NULL!	1	2	2	2	1	2	1	1	1	2	2
55	0	1	2	1	1	1	4	1	1	40	2	3	1	3	1	2	2	1	2	1	2	1	2	2	#NULL!	3	1	2	3	2	2	1	2	2	2	2	1	1	1	2	2	3	1	1	1	1	1	2	2
56	0	1	2	2	1	1	3	1	1	32	2	2	1	3	1	3	2	1	1	1	2	1	1	2	#NULL!	1	1	2	5	1	2	2	2	2	2	2	1	1	2	1	2	3	1	1	2	2	1	1	3
57	35	2	3	1	4	2	1	1	1	38	2	3	1	1	2	2	1	1	2	2	#NULL!	2	#NULL!	2	#NULL!	4	2	2	1	1	2	2	2	2	2	2	2	#NULL!	1	1	1	2	1	1	2	1	1	1	2
58	0	1	1	2	1	1	1	1	1	30	1	4	1	3	1	2	1	1	1	1	2	1	1	2	#NULL!	4	1	2	2	2	1	2	2	2	2	2	1	1	1	2	1	3	1	2	1	2	1	1	3
59	0	1	1	1	1	1	3	1	1	40	2	2	1	3	1	2	2	1	2	2	#NULL!	2	#NULL!	2	#NULL!	3	1	1	6	2	2	2	2	2	1	2	1	1	1	1	1	3	1	2	1	2	1	1	3
60	14	2	2	3	5	2	3	3	1	40	2	4	3	2	1	2	2	2	2	1	2	1	1	2	#NULL!	3	1	2	3	2	2	1	2	2	2	2	1	1	1	2	2	1	1	1	1	2	2	1	3
61	0	1	3	2	1	1	3	1	1	28	1	2	2	3	2	3	1	1	2	2	#NULL!	2	#NULL!	2	#NULL!	1	1	1	3	2	2	1	2	2	2	2	1	1	1	1	1	2	1	1	1	1	1	1	3
62	24	2	1	3	3	2	2	3	1	38	2	1	2	2	1	2	2	1	2	2	#NULL!	1	1	2	#NULL!	4	2	1	3	2	2	1	2	2	2	1	1	1	2	2	2	3	1	2	1	1	1	2	1
63	0	1	1	1	4	2	1	1	1	30	1	2	2	2	2	2	1	1	2	2	#NULL!	2	#NULL!	2	#NULL!	4	1	2	5	2	1	1	2	2	2	1	2	#NULL!	1	2	1	2	1	2	1	1	1	1	3
64	2	1	1	3	2	1	3	3	1	34	2	4	3	2	1	2	1	1	2	2	#NULL!	2	#NULL!	2	#NULL!	4	1	1	5	1	2	2	2	1	2	2	1	1	1	2	1	2	1	1	1	2	1	2	2
65	0	1	1	3	1	1	1	2	1	40	2	3	1	3	1	2	1	1	2	1	2	1	1	2	#NULL!	4	1	2	5	2	1	2	2	2	2	2	1	1	1	3	2	3	1	1	1	1	1	2	1
66	0	1	2	2	3	2	3	1	1	30	1	2	1	3	2	2	1	1	2	2	#NULL!	2	#NULL!	2	#NULL!	2	1	2	3	2	2	1	2	2	2	2	2	#NULL!	1	3	2	2	1	1	2	2	1	1	3
67	0	1	1	3	1	1	3	2	1	40	2	4	3	3	1	2	2	1	1	2	#NULL!	2	#NULL!	2	#NULL!	4	1	2	3	2	2	1	2	2	2	2	1	2	1	1	1	1	1	2	1	1	1	2	2
68	24	2	1	1	1	1	3	1	1	40	2	4	3	2	1	2	1	1	1	2	#NULL!	2	#NULL!	2	#NULL!	3	1	2	2	2	1	2	2	1	2	2	1	1	1	2	2	2	1	2	1	1	1	2	2
69	4	1	1	3	4	2	1	2	1	40	2	4	3	3	1	2	1	1	1	2	#NULL!	1	1	2	#NULL!	4	1	1	1	1	2	2	2	1	2	2	1	1	1	2	1	1	1	1	1	2	1	2	1
70	0	1	1	3	1	1	3	1	1	30	1	2	1	3	2	2	1	1	2	2	#NULL!	2	#NULL!	2	#NULL!	4	1	2	3	2	1	1	2	2	2	2	2	#NULL!	1	2	1	2	1	2	2	2	1	1	3
71	3	1	1	3	1	1	3	2	1	40	2	1	1	3	1	2	2	1	1	2	#NULL!	2	#NULL!	2	#NULL!	4	2	1	6	2	2	2	2	2	1	2	1	1	1	2	3	2	1	1	1	2	2	1	1
72	0	1	1	3	1	1	3	3	1	36	2	1	1	3	1	2	1	1	1	2	#NULL!	2	#NULL!	2	#NULL!	4	1	2	2	2	1	2	2	2	1	2	1	2	2	1	2	2	1	2	1	1	2	2	2
73	15	2	1	3	5	2	2	2	1	38	2	2	1	1	1	2	1	1	1	2	#NULL!	1	1	2	#NULL!	4	1	1	1	1	2	2	2	2	2	1	1	1	1	2	1	2	1	2	1	2	2	2	2
74	0	1	1	2	1	1	3	1	1	35	2	4	1	3	1	2	2	1	1	2	#NULL!	1	1	2	#NULL!	4	1	1	2	2	1	2	2	2	1	2	1	2	1	1	1	1	1	2	1	2	1	2	2
75	45	2	1	2	2	1	2	1	1	29	1	4	2	3	1	2	2	1	1	2	#NULL!	1	1	2	#NULL!	4	1	2	3	2	2	1	2	2	2	2	1	1	2	1	2	2	1	2	1	2	1	2	2
76	0	1	3	1	2	1	3	1	1	30	1	1	2	1	2	2	1	1	2	2	#NULL!	2	#NULL!	2	#NULL!	3	2	1	2	2	1	2	2	2	2	2	2	#NULL!	2	2	1	2	1	1	1	1	1	1	3
77	0	1	2	3	5	2	1	1	1	50	3	2	1	3	1	2	2	1	1	2	#NULL!	2	#NULL!	2	#NULL!	1	1	1	5	2	2	2	2	2	2	1	2	#NULL!	3	2	1	3	1	2	2	2	2	1	2
78	35	2	1	1	1	1	3	1	1	30	1	2	2	3	2	2	1	1	2	2	#NULL!	2	#NULL!	2	#NULL!	2	1	2	2	1	2	1	2	2	2	2	2	#NULL!	2	2	1	2	1	2	1	1	1	1	3
79	0	1	1	1	1	1	3	1	1	25	1	2	1	3	2	2	2	1	2	2	#NULL!	2	#NULL!	2	#NULL!	3	1	2	2	2	1	1	2	2	2	2	2	#NULL!	2	2	1	1	1	2	1	2	1	1	3
80	0	1	1	3	4	2	3	1	1	30	1	1	1	1	1	2	1	1	2	2	#NULL!	2	#NULL!	2	#NULL!	4	1	2	2	2	1	1	2	2	2	2	2	#NULL!	1	2	1	2	1	2	1	2	1	1	3
81	2	1	1	1	4	2	3	3	1	41	3	4	3	2	1	2	1	1	1	1	2	1	1	2	#NULL!	4	2	2	2	2	1	2	2	2	2	2	1	1	2	2	1	2	1	1	1	2	2	1	2
83	0	1	1	1	1	1	1	1	1	40	2	2	1	3	1	2	1	1	1	1	2	1	2	2	#NULL!	4	3	1	3	2	2	1	2	2	2	1	1	1	2	3	2	2	1	1	1	2	1	2	1
83	0	1	1	3	2	1	2	1	1	32	2	3	2	3	1	2	2	1	1	2	#NULL!	2	#NULL!	2	#NULL!	3	1	1	3	2	2	1	2	2	2	2	2	#NULL!	2	2	1	2	1	1	1	2	2	1	3
84	0	1	3	2	4	2	3	1	1	25	1	2	2	2	2	2	1	1	2	2	#NULL!	2	#NULL!	2	#NULL!	2	3	1	2	2	1	2	2	2	2	2	2	#NULL!	1	2	1	2	1	1	2	2	1	1	3
85	0	1	1	3	3	2	1	1	1	32	2	2	2	3	1	3	1	1	1	2	#NULL!	2	#NULL!	2	#NULL!	4	1	1	2	2	1	1	2	2	2	2	1	1	1	2	3	2	1	1	1	2	1	2	2
86	0	1	1	3	1	1	2	1	1	39	2	2	2	3	1	2	1	1	2	1	1	1	2	2	#NULL!	3	3	2	2	2	1	2	2	1	2	2	1	2	1	2	1	3	1	2	1	2	2	2	2
87	0	1	2	3	1	1	4	1	1	31	2	3	1	1	1	3	1	1	1	2	#NULL!	2	#NULL!	2	#NULL!	3	1	1	3	2	2	1	2	2	2	2	1	1	2	2	3	2	1	1	1	2	2	1	1
88	0	1	1	3	4	2	3	1	1	40	2	4	1	3	1	2	1	1	1	1	2	2	#NULL!	2	#NULL!	3	1	1	2	2	1	2	2	2	2	2	2	#NULL!	1	2	2	1	1	1	1	2	2	2	3
89	0	1	1	3	5	2	3	1	1	29	1	3	1	3	1	3	2	1	1	2	#NULL!	2	#NULL!	2	#NULL!	3	1	2	2	2	1	2	2	2	2	2	2	#NULL!	2	2	1	2	1	1	1	2	2	2	2
90	0	1	3	1	1	1	2	1	1	20	1	2	1	3	2	2	1	1	1	2	#NULL!	2	#NULL!	2	#NULL!	1	1	2	2	2	1	2	2	2	2	2	2	#NULL!	1	1	3	2	1	1	2	2	1	1	2
91	0	1	1	1	4	2	3	1	1	41	3	4	3	2	1	2	1	1	2	2	#NULL!	1	1	2	#NULL!	4	1	1	3	2	2	1	2	2	2	2	1	1	1	2	2	2	1	1	1	2	2	1	2
92	0	1	1	1	1	1	3	1	1	32	2	4	1	3	1	2	1	1	1	2	#NULL!	2	#NULL!	2	#NULL!	4	1	2	1	1	2	2	2	2	2	2	1	2	1	1	1	2	1	2	1	2	1	1	3
93	0	1	2	3	5	2	3	1	1	41	3	4	3	2	1	2	1	1	2	2	#NULL!	2	#NULL!	2	#NULL!	4	1	1	6	2	2	2	2	2	1	1	2	#NULL!	2	3	1	3	1	1	1	2	1	1	3
94	0	1	1	1	5	2	3	1	1	29	1	2	2	3	1	2	1	1	2	2	#NULL!	2	#NULL!	2	#NULL!	3	1	1	3	2	2	1	2	2	2	2	2	#NULL!	1	3	2	2	1	2	1	2	1	2	2
95	0	1	1	3	1	1	3	1	1	33	2	3	2	3	1	2	1	1	1	2	#NULL!	2	#NULL!	2	#NULL!	4	1	1	3	2	2	1	2	2	2	2	2	#NULL!	1	1	1	2	1	1	1	2	2	1	3
96	0	1	2	3	1	1	2	1	1	39	2	2	1	2	1	2	1	1	2	2	#NULL!	2	#NULL!	2	#NULL!	4	1	2	2	2	1	2	2	1	2	2	2	#NULL!	1	2	2	2	1	1	1	2	2	1	2
97	0	1	1	3	1	1	3	1	1	38	2	4	3	2	1	2	2	1	2	2	#NULL!	1	1	2	#NULL!	3	1	2	2	2	1	2	2	2	2	2	1	1	1	2	1	2	1	1	1	2	1	2	1
98	0	1	1	1	5	2	1	1	1	40	2	2	1	3	2	2	1	1	2	2	#NULL!	2	#NULL!	2	#NULL!	4	1	2	3	2	1	1	2	2	2	2	2	#NULL!	1	2	2	1	1	2	2	2	1	1	3
99	0	1	3	1	1	1	3	1	1	31	2	2	1	3	2	2	1	1	2	2	#NULL!	2	#NULL!	2	#NULL!	4	1	1	2	2	1	2	2	2	2	2	2	#NULL!	1	2	1	2	1	1	1	1	1	1	3
100	0	1	1	1	2	1	3	1	1	40	2	3	3	2	1	2	1	1	2	1	2	1	1	2	#NULL!	4	1	2	3	2	1	1	2	2	1	2	2	#NULL!	2	2	1	2	1	1	1	2	2	1	2
101	0	1	1	3	5	2	3	3	1	36	2	2	2	2	1	3	1	1	2	1	2	1	2	2	#NULL!	1	1	1	2	2	1	2	2	2	2	2	1	2	2	2	1	1	1	1	1	2	2	2	1
102	0	1	1	1	1	1	3	1	1	34	2	2	1	3	2	2	1	1	2	1	1	1	1	2	#NULL!	4	1	2	2	2	1	2	2	2	2	2	1	2	1	1	2	3	1	2	1	2	2	1	2
103	0	1	1	1	1	1	3	1	1	38	2	2	2	3	1	2	2	1	2	1	1	1	2	2	#NULL!	3	1	2	5	2	2	2	2	1	2	2	1	1	2	2	2	3	2	2	1	2	1	1	3
104	0	1	1	1	5	2	3	1	1	29	1	3	2	1	1	2	1	1	2	1	1	1	2	2	#NULL!	4	1	2	2	2	1	2	2	1	2	1	1	1	1	1	1	2	1	1	1	2	2	2	2
105	0	1	1	1	5	2	2	2	1	38	2	2	3	2	1	2	1	1	1	2	#NULL!	2	#NULL!	2	#NULL!	4	1	1	2	2	1	2	2	2	2	2	1	1	1	2	1	2	1	1	2	2	2	1	3
106	0	1	1	3	2	1	2	3	1	40	2	2	2	3	1	3	1	1	2	2	#NULL!	1	1	2	#NULL!	3	1	2	6	2	2	2	2	2	1	2	1	1	2	2	2	2	1	2	1	1	2	2	1
107	0	1	1	3	5	2	3	1	1	32	2	2	2	3	1	2	2	1	2	1	1	1	2	2	#NULL!	4	1	2	3	2	2	1	2	2	2	2	2	#NULL!	2	2	1	2	1	2	1	1	1	1	3
108	21	2	2	3	2	1	3	1	1	30	1	2	1	3	2	2	1	1	2	2	#NULL!	2	#NULL!	2	#NULL!	3	1	2	2	2	1	2	2	2	2	2	2	#NULL!	3	1	1	3	1	3	2	2	1	1	3
109	0	1	3	1	4	2	3	1	1	25	1	2	2	3	2	2	1	1	2	2	#NULL!	2	#NULL!	2	#NULL!	2	1	1	3	2	2	1	2	2	2	2	2	#NULL!	1	1	1	2	1	1	1	2	1	1	3
110	0	1	3	1	2	1	3	1	1	36	2	2	2	3	2	2	1	1	2	2	#NULL!	2	#NULL!	2	#NULL!	2	1	1	3	2	2	1	2	2	2	2	2	#NULL!	1	2	1	2	1	1	2	1	1	2	2
111	0	1	1	2	4	2	3	1	1	30	1	2	1	3	2	2	2	1	2	2	#NULL!	2	#NULL!	2	#NULL!	4	2	2	2	2	1	2	2	2	2	2	2	#NULL!	1	2	2	2	1	2	2	2	1	1	2
112	0	1	1	1	1	1	4	1	1	30	1	1	3	3	2	3	1	1	2	2	#NULL!	2	#NULL!	2	#NULL!	4	1	2	3	2	1	1	2	2	2	2	2	#NULL!	3	1	3	1	1	2	1	1	1	3	3
113	0	1	1	2	2	1	3	1	1	30	1	3	2	3	2	2	1	1	2	2	#NULL!	2	#NULL!	2	#NULL!	4	1	2	2	2	1	1	2	2	2	2	2	#NULL!	1	3	1	1	1	1	2	2	1	1	3
114	1	1	1	3	1	1	3	3	1	30	1	2	2	3	2	2	2	1	2	2	#NULL!	2	#NULL!	2	#NULL!	4	1	2	3	2	1	1	2	2	2	2	2	#NULL!	3	3	1	2	1	2	2	1	2	3	3
115	0	1	1	2	5	2	3	1	1	32	2	2	2	3	2	2	1	1	2	2	#NULL!	2	#NULL!	2	#NULL!	4	1	2	3	2	1	1	2	2	2	2	2	#NULL!	1	2	1	2	1	2	1	1	1	1	2
116	0	1	1	2	2	1	3	1	1	30	1	4	2	3	2	2	1	1	2	2	#NULL!	2	#NULL!	2	#NULL!	4	1	2	3	2	1	1	2	2	2	2	2	#NULL!	1	2	1	2	1	2	1	1	1	3	3
117	0	1	1	2	1	1	3	1	1	30	1	1	1	3	2	2	2	1	1	2	#NULL!	2	#NULL!	2	#NULL!	2	2	2	1	2	1	1	2	2	2	2	2	#NULL!	2	2	1	2	1	2	1	1	1	1	3
118	0	1	1	1	2	1	3	1	1	30	1	3	1	3	2	2	1	1	2	2	#NULL!	2	#NULL!	2	#NULL!	4	1	2	3	2	1	1	2	2	2	2	2	#NULL!	1	3	1	1	1	1	2	2	1	1	3
119	12	1	1	2	1	1	1	1	1	31	2	1	1	3	2	2	1	1	2	1	2	1	1	2	#NULL!	4	1	2	3	2	1	1	2	2	2	2	2	#NULL!	1	2	1	2	1	2	2	2	1	1	3
120	0	1	1	1	2	1	4	1	1	36	2	3	2	3	2	2	1	1	1	2	#NULL!	2	#NULL!	2	#NULL!	4	1	2	2	2	1	2	2	2	2	2	1	1	2	1	1	2	1	2	1	1	1	2	2
121	0	1	2	2	4	2	3	1	1	30	1	2	1	3	1	2	2	1	1	2	#NULL!	2	#NULL!	2	#NULL!	2	3	1	2	2	1	2	2	2	2	1	2	#NULL!	2	1	1	2	1	1	2	2	1	2	1
122	0	1	3	2	3	2	1	1	1	30	1	2	1	2	2	2	1	1	2	2	#NULL!	2	#NULL!	2	#NULL!	2	1	1	2	2	2	2	2	2	2	2	2	#NULL!	1	2	3	2	1	1	1	2	1	1	3
123	0	1	1	2	1	1	3	1	1	30	1	2	1	3	2	3	1	1	2	2	#NULL!	2	#NULL!	2	#NULL!	4	1	2	2	2	2	2	2	2	2	2	2	#NULL!	1	1	3	3	1	1	1	1	1	1	3
124	0	1	3	2	5	2	3	1	1	30	1	2	2	3	2	2	1	1	2	1	2	2	#NULL!	2	#NULL!	1	1	1	2	2	1	2	2	2	2	2	2	#NULL!	1	1	1	2	1	1	1	1	1	3	3
125.1	0	1	1	1	1	1	1	1	1	25	1	3	3	2	2	3	2	1	1	2	#NULL!	2	#NULL!	2	#NULL!	2	1	2	3	2	2	1	2	2	2	2	2	#NULL!	3	2	1	2	1	2	2	2	1	1	3
126	0	1	1	3	1	1	3	1	1	26	1	2	2	3	1	3	1	1	2	2	#NULL!	2	#NULL!	2	#NULL!	4	1	1	3	2	2	1	2	2	2	2	1	2	1	2	1	3	1	2	2	1	1	1	3
127	0	1	1	3	3	2	1	1	1	27	1	3	1	3	1	2	1	1	2	2	#NULL!	2	#NULL!	2	#NULL!	4	1	1	3	2	2	1	2	2	2	2	1	1	2	1	1	2	1	2	2	2	1	3	3
128	0	1	1	3	5	2	3	1	1	25	1	3	1	3	1	2	1	1	2	2	#NULL!	2	#NULL!	2	#NULL!	4	1	1	2	2	1	2	2	2	2	2	1	1	1	1	1	3	1	3	2	2	1	1	3
129	0	1	1	3	2	1	3	1	1	25	1	3	1	3	1	2	2	1	2	2	#NULL!	2	#NULL!	2	#NULL!	4	1	2	4	2	2	2	1	1	2	2	2	#NULL!	1	2	1	3	1	3	1	2	1	1	3
130	6	1	1	3	4	2	3	3	1	46	3	1	1	3	1	2	1	1	2	2	#NULL!	2	#NULL!	2	#NULL!	2	3	1	2	2	2	2	2	2	2	2	1	2	1	1	1	3	1	1	2	2	1	2	2
131	0	1	1	2	5	2	3	1	1	23	1	2	1	3	1	2	2	1	2	2	#NULL!	2	#NULL!	2	#NULL!	4	1	1	2	2	1	2	2	2	2	2	2	#NULL!	1	2	3	2	2	2	2	2	1	1	3
132	12	1	2	3	2	1	3	2	2	35	2	2	1	3	2	2	1	1	1	2	#NULL!	2	#NULL!	2	#NULL!	2	3	2	4	2	2	2	1	2	2	2	2	#NULL!	1	2	1	2	1	2	1	2	1	3	3
133	1	1	3	2	4	2	1	1	1	37	2	2	1	3	2	3	1	1	2	2	#NULL!	2	#NULL!	2	#NULL!	4	1	2	3	2	2	1	2	2	2	2	2	#NULL!	1	2	1	3	1	1	1	1	1	1	3
134	0	1	1	1	5	2	1	1	2	27	1	3	1	3	1	2	1	1	2	1	2	2	#NULL!	2	#NULL!	4	1	1	4	2	2	2	1	2	2	2	2	#NULL!	1	2	1	3	1	2	1	1	1	1	3
135	0	1	1	1	2	1	3	1	1	30	1	3	1	3	1	2	1	1	1	2	#NULL!	2	#NULL!	2	#NULL!	4	1	2	2	2	1	2	2	2	2	1	1	1	2	1	2	1	2	1	2	1	1	3	2
136	0	1	1	2	2	1	3	1	1	30	1	3	1	3	1	2	1	1	1	2	#NULL!	2	#NULL!	2	#NULL!	4	1	2	2	2	1	2	2	2	2	2	1	1	1	2	1	2	1	2	2	2	1	1	3
137	1	1	1	1	2	1	3	3	2	35	2	2	1	3	2	2	1	1	1	2	#NULL!	2	#NULL!	2	#NULL!	4	1	1	4	2	2	2	1	2	2	2	2	#NULL!	2	2	1	2	1	2	1	2	2	1	2
138	24	2	2	3	4	2	3	2	1	40	2	1	2	2	1	2	1	1	2	2	#NULL!	2	#NULL!	2	#NULL!	2	1	1	3	2	2	1	2	2	2	1	1	2	1	2	1	2	1	1	2	2	1	2	3
139	0	1	1	2	2	1	3	1	2	53	2	3	1	3	2	2	1	1	1	2	#NULL!	2	#NULL!	2	#NULL!	4	1	2	3	2	1	1	2	2	2	2	2	#NULL!	3	2	1	2	1	3	2	2	1	1	3
140	0	1	1	3	2	1	2	1	1	40	2	2	2	3	2	2	1	1	2	2	#NULL!	2	#NULL!	2	#NULL!	4	1	1	5	2	2	2	2	1	2	2	1	1	1	2	1	2	1	1	2	2	1	1	2
141	0	1	2	3	4	2	3	1	1	27	1	3	1	3	1	2	1	1	2	2	#NULL!	2	#NULL!	2	#NULL!	4	1	2	4	2	2	2	1	2	2	2	1	1	1	3	3	2	1	1	2	2	1	3	3
142	0	1	1	3	1	1	3	2	1	32	2	3	1	3	1	2	1	1	2	2	#NULL!	2	#NULL!	2	#NULL!	4	1	2	3	2	2	1	2	2	2	2	1	1	1	2	1	2	1	1	1	1	1	1	3
143	0	1	2	2	5	2	1	1	1	35	2	3	1	3	2	2	2	1	1	2	#NULL!	2	#NULL!	2	#NULL!	1	1	1	3	1	1	1	2	2	2	2	2	#NULL!	3	2	1	2	1	1	1	1	1	1	3
144	0	1	2	3	4	2	1	1	1	23	1	2	1	3	1	2	1	1	2	2	#NULL!	2	#NULL!	2	#NULL!	2	1	1	3	2	2	1	2	2	2	2	1	1	1	2	1	2	1	1	1	1	1	1	3
145	0	1	3	2	5	2	3	1	1	28	1	1	1	3	1	2	1	1	2	2	#NULL!	2	#NULL!	2	#NULL!	4	1	1	1	1	2	2	2	2	2	2	2	#NULL!	2	2	1	2	1	1	1	1	1	3	3
146	0	1	3	2	4	2	3	1	1	37	2	3	1	3	1	3	1	1	1	2	#NULL!	2	#NULL!	2	#NULL!	4	1	1	2	2	1	2	2	2	2	2	1	1	1	2	1	2	1	1	1	1	1	1	3
147	0	1	2	2	2	1	1	1	1	23	1	2	1	3	1	2	1	1	2	2	#NULL!	2	#NULL!	2	#NULL!	1	1	1	3	2	2	1	2	2	1	2	1	1	1	2	1	2	1	1	1	1	1	1	3
148	0	1	1	2	4	2	3	1	1	30	1	1	1	3	1	2	1	2	2	2	#NULL!	2	#NULL!	2	#NULL!	2	1	1	2	2	1	2	2	2	2	2	1	1	3	2	1	2	1	1	1	1	1	1	3
149	0	1	2	3	4	2	3	1	1	22	1	2	2	3	2	2	1	1	1	2	#NULL!	2	#NULL!	2	#NULL!	1	1	1	1	1	2	2	2	2	2	2	1	1	3	2	1	2	1	1	2	2	1	1	3
150	0	1	3	2	1	1	3	1	1	40	2	1	1	3	1	2	1	2	2	2	#NULL!	2	#NULL!	2	#NULL!	2	1	1	3	2	2	1	1	2	2	2	2	#NULL!	3	2	1	2	1	2	2	2	1	3	1
151	0	1	2	2	2	1	4	1	1	27	1	2	1	3	2	2	2	1	1	2	#NULL!	2	#NULL!	2	#NULL!	4	2	2	3	1	1	1	2	2	2	2	2	#NULL!	1	3	2	2	1	2	2	2	1	1	3
152	0	1	1	2	1	1	1	1	1	30	1	2	2	3	2	2	1	1	2	2	#NULL!	2	#NULL!	2	#NULL!	2	1	2	3	2	2	1	2	2	2	1	1	2	1	2	1	2	1	1	2	2	1	1	3
153	0	1	3	3	1	1	1	2	1	25	1	2	1	3	1	2	1	1	1	2	#NULL!	2	#NULL!	2	#NULL!	4	1	2	3	2	2	1	2	2	1	2	1	2	1	2	3	2	1	2	2	2	1	1	3
154	0	1	2	3	1	1	3	1	1	30	1	2	1	3	2	2	1	1	2	2	#NULL!	2	#NULL!	2	#NULL!	2	1	2	3	2	2	1	2	2	2	2	1	2	1	2	1	2	1	2	2	2	1	2	3
155	0	1	2	1	1	1	1	1	1	25	1	4	1	2	2	2	1	2	2	2	#NULL!	2	#NULL!	2	#NULL!	4	1	1	1	2	2	2	2	2	2	2	1	1	1	3	1	1	1	1	2	2	1	1	3
156	0	1	2	3	1	1	3	1	1	36	2	2	1	3	2	2	2	1	1	2	#NULL!	2	#NULL!	2	#NULL!	2	1	1	3	2	1	1	2	2	2	2	1	2	1	2	1	2	1	2	2	2	1	2	3
157	0	1	2	1	1	1	3	1	1	35	2	2	1	3	2	2	1	1	2	2	#NULL!	2	#NULL!	2	#NULL!	2	1	2	2	2	1	2	2	2	2	2	1	2	1	2	1	3	1	1	2	1	1	1	3
158	0	1	1	2	2	1	3	1	1	27	1	3	1	3	2	2	1	2	1	2	#NULL!	2	#NULL!	2	#NULL!	3	1	1	3	2	2	1	2	2	2	2	2	#NULL!	2	2	1	2	2	2	1	2	1	1	1
159	0	1	1	2	1	1	3	1	1	25	1	2	1	3	2	2	1	1	2	2	#NULL!	2	#NULL!	2	#NULL!	4	1	2	3	2	2	1	2	2	2	2	2	#NULL!	2	2	1	2	1	2	2	2	1	3	2
160	0	1	2	1	1	1	3	1	1	39	2	2	1	3	2	2	1	1	2	1	1	2	#NULL!	2	#NULL!	2	3	2	3	2	2	1	2	2	2	2	1	1	1	2	1	1	1	2	2	2	1	1	2
161	12	1	2	3	1	1	3	1	1	35	2	1	1	3	2	2	2	1	2	1	1	1	1	2	#NULL!	3	2	2	3	2	2	1	2	2	2	2	1	2	2	2	3	2	2	1	1	1	1	1	3
162	0	1	2	1	1	1	1	1	1	35	2	2	1	3	2	2	1	1	1	1	1	1	1	2	#NULL!	4	2	1	2	2	1	1	2	2	2	2	1	1	1	3	2	2	2	2	1	1	1	1	2
163	0	1	3	3	1	1	3	1	1	38	2	3	1	3	1	2	1	1	2	2	#NULL!	2	#NULL!	2	#NULL!	2	1	1	3	2	1	1	2	2	2	1	1	2	1	2	2	2	1	2	2	2	1	1	3
164	0	1	2	3	3	2	3	1	1	30	1	2	1	3	1	2	1	2	2	2	#NULL!	2	#NULL!	2	#NULL!	4	1	2	3	2	2	1	2	2	2	2	1	1	1	2	1	2	1	2	2	2	1	3	3
165	0	1	2	2	5	2	3	1	1	26	1	2	2	3	1	2	1	1	2	2	#NULL!	2	#NULL!	2	#NULL!	4	1	2	2	2	1	2	2	2	2	2	1	1	1	2	1	2	1	1	1	1	1	1	3
166	0	1	3	2	4	2	4	1	1	30	1	2	2	3	1	2	2	1	2	2	#NULL!	2	#NULL!	2	#NULL!	4	1	2	2	2	1	2	2	2	2	2	1	1	1	2	1	2	1	1	1	1	1	1	3
167	0	1	2	1	1	1	3	1	1	36	2	4	1	2	1	2	1	1	2	2	#NULL!	2	#NULL!	2	#NULL!	4	1	2	6	2	2	2	2	2	1	2	1	2	1	3	2	1	1	1	2	2	1	1	2
168	0	1	3	1	1	1	3	1	1	30	1	3	2	2	1	2	1	1	2	2	#NULL!	2	#NULL!	2	#NULL!	2	3	2	6	2	2	2	2	1	1	2	1	2	1	3	1	2	1	1	1	2	1	3	1
169	0	1	3	1	1	1	1	1	1	30	1	2	1	3	2	2	1	2	1	2	#NULL!	2	#NULL!	2	#NULL!	3	1	2	3	2	2	1	2	2	2	2	2	#NULL!	1	2	2	3	1	2	2	2	1	1	1
170	6	1	2	3	4	2	3	1	1	32	2	2	1	3	1	2	1	1	2	2	#NULL!	2	#NULL!	2	#NULL!	3	1	2	4	2	2	2	1	2	2	2	1	2	2	2	1	2	1	1	2	2	1	2	2
171	1	1	1	2	2	1	3	1	1	27	1	2	2	2	1	2	2	1	2	2	#NULL!	2	#NULL!	2	#NULL!	3	1	2	4	2	2	2	1	2	2	2	1	1	2	1	1	2	1	3	1	1	1	1	3
171	5	1	2	3	4	2	3	1	1	35	2	2	1	3	2	2	1	1	1	2	#NULL!	2	#NULL!	2	#NULL!	4	1	1	1	1	2	2	2	2	2	2	2	#NULL!	2	2	1	3	1	1	2	2	1	1	3
173	0	1	2	1	4	2	1	1	1	30	1	1	1	3	1	2	2	2	1	2	#NULL!	2	#NULL!	2	#NULL!	4	1	1	5	2	2	2	2	1	2	2	2	#NULL!	3	2	1	3	1	2	2	2	1	1	3
174	0	1	1	3	5	2	3	2	1	35	2	4	1	3	2	2	1	1	1	2	#NULL!	2	#NULL!	2	#NULL!	2	1	2	2	2	1	2	2	2	2	2	2	#NULL!	3	1	1	3	1	1	1	2	1	3	3
175	0	1	1	1	5	2	2	2	1	40	2	4	2	2	1	2	1	1	2	2	#NULL!	2	#NULL!	2	#NULL!	4	1	2	2	2	1	2	2	2	2	1	1	1	1	3	2	2	1	1	2	2	2	2	2
176	1	1	2	1	4	2	3	3	1	30	1	2	1	3	2	2	2	1	1	2	#NULL!	1	1	2	#NULL!	4	1	1	1	1	2	2	2	2	1	2	2	#NULL!	3	1	1	3	2	2	2	1	1	2	2
177	0	1	2	1	4	2	3	1	1	25	1	3	2	3	2	2	1	1	1	2	#NULL!	2	#NULL!	2	#NULL!	1	1	1	6	2	2	2	2	2	1	2	1	1	2	1	3	3	1	2	2	1	1	3	3
178	0	1	2	1	5	2	3	1	1	25	1	2	1	3	2	2	1	1	2	2	#NULL!	2	#NULL!	2	#NULL!	4	1	2	4	2	2	2	1	2	2	2	2	#NULL!	1	2	1	2	1	1	2	2	1	1	3
179	3	1	1	1	2	1	3	1	1	26	1	2	2	3	2	2	1	1	2	2	#NULL!	2	#NULL!	2	#NULL!	2	1	2	6	2	2	2	2	2	1	2	2	#NULL!	2	2	2	2	2	2	2	1	1	1	1
180	1	1	2	3	1	1	1	1	1	30	1	3	2	3	2	2	1	1	2	2	#NULL!	2	#NULL!	2	#NULL!	4	1	1	2	2	1	2	2	2	2	2	2	#NULL!	1	2	1	2	1	1	2	2	1	1	1
181	1	1	2	3	2	1	3	1	1	26	1	4	1	3	2	2	1	1	2	2	#NULL!	2	#NULL!	2	#NULL!	1	1	1	3	2	2	1	2	2	2	2	2	#NULL!	2	2	1	1	1	2	2	2	2	3	2
182	0	1	3	2	2	1	3	1	1	25	1	2	1	3	2	2	1	1	1	2	#NULL!	2	#NULL!	2	#NULL!	4	1	2	2	1	1	2	2	1	2	2	2	#NULL!	1	2	1	2	1	1	2	2	1	2	2
183	0	1	2	3	1	1	3	1	2	28	1	1	1	3	2	2	2	1	1	2	#NULL!	2	#NULL!	2	#NULL!	4	1	2	3	2	2	1	2	2	2	2	2	#NULL!	1	2	1	2	1	1	2	2	2	1	3
184	1	1	2	1	1	1	3	1	1	30	1	2	1	3	2	2	1	1	2	2	#NULL!	2	#NULL!	2	#NULL!	3	1	1	1	1	2	2	2	2	2	2	2	#NULL!	1	2	1	3	1	3	2	2	1	1	2
185	5	1	2	3	2	1	3	1	1	27	1	2	2	3	1	2	1	1	2	2	#NULL!	2	#NULL!	2	#NULL!	2	1	2	5	2	2	2	2	1	2	2	1	1	2	2	3	2	1	2	1	1	1	1	3
186	0	1	1	1	3	2	4	1	1	38	2	4	2	3	1	2	1	1	2	2	#NULL!	2	#NULL!	2	#NULL!	4	1	1	2	2	1	2	2	1	2	2	1	1	1	2	1	2	1	2	2	2	1	3	3
187	1	1	2	3	2	1	3	1	1	25	1	2	1	3	2	3	1	1	2	2	#NULL!	2	#NULL!	2	#NULL!	4	1	2	3	2	2	1	2	2	2	2	1	1	1	2	1	2	1	1	2	1	1	1	2
188	0	1	2	1	3	2	2	1	1	27	1	2	3	2	2	2	1	1	2	2	#NULL!	2	#NULL!	2	#NULL!	1	1	1	1	1	2	2	2	2	2	1	2	#NULL!	1	2	2	2	2	2	1	1	1	1	3
189	4	1	2	3	1	1	3	1	2	1	1	2	1	3	2	2	1	1	2	2	#NULL!	2	#NULL!	2	#NULL!	1	1	1	3	2	2	1	2	2	2	2	2	#NULL!	2	3	3	2	1	1	2	2	1	2	3
190	6	1	2	3	1	1	3	3	1	45	3	2	1	3	1	2	1	1	2	2	#NULL!	2	#NULL!	2	#NULL!	4	1	1	1	1	2	2	2	2	2	2	2	#NULL!	2	2	1	2	1	1	2	2	1	1	2
191	0	1	3	1	3	2	3	2	1	24	1	4	2	3	2	2	1	1	2	2	#NULL!	2	#NULL!	2	#NULL!	4	2	1	2	2	1	2	2	2	2	2	1	2	1	1	1	3	1	1	1	2	1	1	3
192	0	1	2	3	3	2	3	3	1	27	1	3	2	3	1	2	2	1	1	2	#NULL!	2	#NULL!	2	#NULL!	2	2	2	4	2	2	2	1	2	2	2	1	1	2	1	1	3	1	1	1	2	1	1	3
193	0	1	2	3	3	2	3	2	2	27	1	3	1	3	1	2	1	1	2	2	#NULL!	2	#NULL!	2	#NULL!	2	3	2	3	2	2	1	2	2	2	2	1	1	1	1	1	3	1	2	2	2	1	3	3
194	1	1	3	3	3	2	3	2	1	45	3	3	1	3	1	2	1	2	1	2	#NULL!	2	#NULL!	2	#NULL!	2	3	1	2	2	1	2	2	2	2	2	1	1	1	1	1	3	1	3	1	2	2	1	3
195	0	1	3	1	1	1	3	3	1	25	1	4	1	3	1	2	1	2	2	2	#NULL!	2	#NULL!	2	#NULL!	2	1	1	4	2	2	2	1	2	2	2	1	2	1	1	1	3	1	3	1	2	1	1	3
196	0	1	3	3	2	1	3	1	1	26	1	2	1	3	2	2	1	2	2	2	#NULL!	2	#NULL!	2	#NULL!	2	1	1	1	1	2	2	2	2	2	2	1	2	2	1	1	3	1	3	2	1	1	1	3
197	0	1	3	1	2	1	3	3	2	26	1	1	1	3	2	2	2	2	2	2	#NULL!	2	#NULL!	2	#NULL!	2	1	1	2	2	1	2	2	2	2	2	2	#NULL!	2	1	1	3	1	1	2	2	1	3	3
198	0	1	3	1	1	1	3	3	2	26	1	1	1	3	1	2	2	1	2	2	#NULL!	2	#NULL!	2	#NULL!	2	1	1	2	2	1	2	2	2	2	2	2	#NULL!	2	1	1	3	1	1	2	2	1	2	1
199	0	1	3	3	2	1	3	3	1	26	1	1	1	3	2	2	1	2	2	2	#NULL!	2	#NULL!	2	#NULL!	2	1	1	2	2	1	2	2	2	2	2	1	2	2	1	1	3	1	3	2	2	1	2	2
200	0	1	3	1	1	1	3	3	1	24	1	1	2	3	2	2	1	2	2	2	#NULL!	2	#NULL!	2	#NULL!	4	1	2	2	1	2	2	2	2	2	2	1	2	2	1	3	1	2	2	2	1	1	2	2
201	0	1	1	1	1	1	3	1	1	30	1	1	1	3	2	3	1	1	2	2	#NULL!	2	#NULL!	2	#NULL!	2	1	2	3	2	2	1	2	1	1	2	1	1	2	2	1	2	1	2	2	2	1	3	3
202	36	2	1	3	1	1	3	3	1	45	3	1	3	2	1	2	2	1	2	2	#NULL!	2	#NULL!	2	#NULL!	2	1	1	4	2	2	1	1	2	2	2	2	#NULL!	2	1	1	3	1	3	2	2	1	1	2
203	0	1	1	1	1	1	3	1	1	28	1	2	1	3	2	2	1	1	2	2	#NULL!	2	#NULL!	2	#NULL!	3	1	2	2	2	1	1	2	2	2	2	2	#NULL!	3	3	1	3	1	3	2	1	1	1	3
204	0	1	1	1	1	1	3	1	1	25	1	4	1	3	2	2	1	1	2	2	#NULL!	2	#NULL!	2	#NULL!	2	1	2	4	2	2	1	1	2	2	2	2	#NULL!	1	1	1	2	1	2	2	2	1	1	3
205	0	1	3	1	1	1	3	1	1	25	1	1	1	3	2	3	1	1	2	2	#NULL!	2	#NULL!	2	#NULL!	1	1	2	1	1	2	2	2	1	1	2	2	#NULL!	1	2	1	2	1	1	2	2	1	1	2
206	0	1	3	1	1	1	3	1	2	34	2	3	1	3	1	2	1	1	2	2	#NULL!	2	#NULL!	2	#NULL!	2	2	1	4	2	2	2	1	1	1	2	2	#NULL!	2	2	1	2	1	2	2	2	1	3	2
207	0	1	1	1	1	1	3	1	1	30	1	2	1	3	2	2	1	1	2	2	#NULL!	2	#NULL!	2	#NULL!	3	1	2	3	2	2	1	1	1	1	1	1	1	2	2	2	2	1	2	2	2	1	1	2
208	1	1	3	1	1	1	1	3	2	40	2	3	1	2	1	2	1	1	2	2	#NULL!	2	#NULL!	2	#NULL!	4	1	1	5	2	1	2	2	1	2	2	1	2	1	2	1	2	1	1	2	2	2	2	1
209	0	1	1	1	1	1	3	1	1	23	1	1	3	2	2	2	1	2	2	2	#NULL!	2	#NULL!	2	#NULL!	2	1	2	3	2	2	1	2	2	2	2	2	#NULL!	1	2	1	1	1	2	2	2	1	3	2
210	0	1	3	1	2	1	3	1	2	41	3	2	1	2	1	3	2	2	2	2	#NULL!	2	#NULL!	2	#NULL!	4	1	1	3	2	2	1	2	2	2	2	1	1	1	2	1	2	1	1	2	2	1	1	3
211	0	1	2	1	1	1	3	1	1	25	1	2	1	3	2	3	1	1	2	2	#NULL!	2	#NULL!	2	#NULL!	3	1	1	1	1	1	2	2	2	2	2	2	#NULL!	1	3	1	3	2	1	1	1	1	1	3
212	0	1	2	2	1	1	3	1	2	27	1	2	2	3	1	2	1	1	2	2	#NULL!	2	#NULL!	2	#NULL!	4	1	1	6	2	2	2	2	1	1	2	2	#NULL!	1	3	1	3	1	1	2	1	1	2	2
213	4	1	3	1	1	1	3	3	2	45	3	3	2	1	1	2	1	1	2	2	#NULL!	2	#NULL!	2	#NULL!	4	1	2	1	1	2	1	2	2	1	2	1	1	1	2	1	2	1	1	2	2	2	3	2
214	1	1	1	1	1	1	3	3	2	42	3	4	3	2	1	2	1	1	2	2	#NULL!	2	#NULL!	2	#NULL!	2	1	1	3	2	2	1	2	1	2	2	1	1	1	2	1	2	1	2	2	2	1	2	2
215	12	1	2	1	2	1	2	3	2	39	2	4	1	2	1	2	1	1	2	1	1	1	1	2	#NULL!	4	1	1	1	1	2	1	2	2	1	2	1	1	2	2	1	2	1	1	2	2	2	1	1
216	2	1	1	1	1	1	2	3	2	48	3	3	3	1	2	3	1	2	2	2	#NULL!	2	#NULL!	2	#NULL!	4	1	2	2	2	1	2	2	2	2	2	1	1	1	2	1	1	1	2	2	2	2	3	3
217	0	1	1	3	1	1	4	1	2	38	2	4	1	2	1	3	1	1	1	2	#NULL!	2	#NULL!	2	#NULL!	4	1	2	2	2	1	2	2	1	2	2	1	1	1	2	1	2	1	1	2	2	2	1	2
218	0	1	3	2	1	1	3	2	1	35	2	4	3	2	1	2	1	1	2	2	#NULL!	2	#NULL!	2	#NULL!	4	1	1	1	1	2	1	2	2	1	2	1	1	2	2	1	2	1	2	2	1	2	2	2
219	0	1	1	2	1	1	2	3	1	40	2	4	1	2	1	2	1	1	1	2	#NULL!	2	#NULL!	2	#NULL!	4	1	1	2	2	1	2	2	1	2	2	2	#NULL!	2	2	3	1	1	1	2	2	1	2	2
220	14	2	3	3	1	1	2	3	1	36	2	3	1	2	1	2	1	1	1	2	#NULL!	2	#NULL!	2	#NULL!	3	1	2	3	2	2	1	2	2	1	2	1	2	2	2	1	2	1	1	2	2	1	2	2
221	0	1	1	3	1	1	3	2	1	38	2	3	1	3	1	2	1	1	2	2	#NULL!	2	#NULL!	2	#NULL!	4	1	2	1	1	2	2	2	2	2	2	2	#NULL!	1	1	1	3	1	2	2	2	1	2	2
222	0	1	1	1	3	2	3	1	1	27	1	1	1	3	2	2	1	1	2	2	#NULL!	2	#NULL!	2	#NULL!	2	1	1	3	2	2	1	2	2	2	1	2	#NULL!	3	2	3	3	1	3	1	1	1	1	2
223	0	1	1	1	3	2	3	1	1	33	2	1	1	3	2	2	1	1	1	1	1	1	2	2	#NULL!	2	1	1	3	2	2	1	2	1	2	2	1	1	2	2	1	2	1	1	2	1	1	3	3
224	0	1	3	1	2	1	1	2	1	25	1	4	1	2	1	2	1	1	2	2	#NULL!	2	#NULL!	2	#NULL!	1	1	2	1	1	2	2	2	2	1	2	1	1	1	2	3	2	1	1	2	2	2	1	2
225	0	1	2	3	1	1	3	1	1	24	1	3	1	3	2	2	1	1	2	2	#NULL!	2	#NULL!	2	#NULL!	4	1	2	5	2	1	2	2	2	2	2	2	#NULL!	1	2	1	2	1	1	2	2	1	1	2
226	12	1	3	1	1	1	4	3	2	47	3	4	1	2	1	2	1	1	2	2	#NULL!	2	#NULL!	2	#NULL!	3	1	1	3	1	2	1	2	2	2	2	1	1	2	2	3	2	1	2	2	2	1	3	1
227	0	1	3	1	1	1	3	1	1	22	1	3	1	3	1	2	1	1	2	2	#NULL!	2	#NULL!	2	#NULL!	1	1	2	2	2	1	2	2	2	2	2	1	1	1	2	2	2	2	2	1	1	1	1	3
228	8	1	1	1	3	2	3	2	2	38	2	1	2	1	1	2	1	1	2	1	1	1	1	2	#NULL!	4	1	2	1	1	2	1	2	2	1	2	1	1	1	3	3	1	1	1	2	2	2	3	1
229	0	1	2	3	1	1	3	1	1	42	3	3	3	3	1	2	1	1	2	2	#NULL!	2	#NULL!	2	#NULL!	3	1	2	4	2	2	2	1	2	2	2	1	1	2	2	1	2	1	2	1	1	1	1	3
230	0	1	3	1	1	1	3	1	2	25	1	3	1	3	1	2	2	1	1	2	#NULL!	2	#NULL!	2	#NULL!	4	1	1	3	2	2	1	2	2	2	2	1	1	2	2	1	1	1	1	2	1	1	1	2
231	0	1	3	3	2	1	2	2	1	30	1	4	3	3	1	2	1	1	2	2	#NULL!	2	#NULL!	2	#NULL!	4	1	1	2	2	1	2	2	1	2	2	1	1	1	1	2	1	1	1	2	2	1	2	1
232	0	1	1	1	3	2	3	1	1	32	2	1	1	3	2	3	1	1	1	2	#NULL!	2	#NULL!	2	#NULL!	2	1	1	3	2	2	1	1	1	1	2	2	#NULL!	3	2	1	3	1	3	1	1	1	3	2
233	0	1	1	1	2	1	3	1	1	32	2	3	1	3	1	2	1	1	2	2	#NULL!	2	#NULL!	2	#NULL!	4	1	2	1	1	2	2	2	2	2	2	1	1	1	2	2	2	2	2	1	1	1	1	3
234	3	1	3	2	1	1	3	2	2	46	3	4	2	2	1	2	1	1	2	1	1	1	1	2	#NULL!	4	1	2	1	1	2	1	2	2	1	2	1	1	2	2	1	2	1	2	2	2	2	2	3
235	6	1	1	3	1	1	3	1	1	27	1	4	3	2	1	2	1	1	2	1	1	1	2	2	#NULL!	4	1	2	2	2	1	2	2	2	2	2	1	1	1	3	3	1	1	2	1	2	1	1	3
236	0	1	3	2	1	1	3	1	2	32	2	4	2	2	1	2	1	1	2	2	#NULL!	2	#NULL!	2	#NULL!	4	1	1	1	1	2	1	2	1	2	2	1	1	2	2	1	2	1	1	2	2	1	3	3
237	0	1	2	3	1	1	3	1	1	30	1	1	1	3	1	2	1	1	2	2	#NULL!	2	#NULL!	2	#NULL!	2	1	1	2	2	1	2	2	2	2	1	1	1	3	2	1	2	1	1	1	2	1	1	3
238	0	1	2	1	1	1	3	2	2	56	2	1	3	3	1	2	1	1	2	1	2	1	1	2	#NULL!	2	1	1	3	2	2	1	2	1	2	1	2	#NULL!	2	1	2	3	1	2	2	2	1	1	2
239	0	1	3	2	1	1	4	1	2	35	2	4	3	2	1	2	2	1	1	2	#NULL!	2	#NULL!	2	#NULL!	4	1	2	1	1	2	1	2	2	2	2	1	1	2	2	1	2	1	1	1	2	1	1	3
240	1	1	3	1	4	2	3	3	2	45	3	2	2	3	1	2	1	1	1	2	#NULL!	2	#NULL!	2	#NULL!	2	1	2	3	2	2	1	2	2	2	2	1	1	1	2	3	2	1	2	1	1	2	1	2
241	0	1	3	3	1	1	3	3	2	45	3	3	3	2	1	2	1	1	2	2	#NULL!	2	#NULL!	2	#NULL!	4	1	2	1	1	2	1	2	2	1	2	1	1	2	2	1	2	1	2	2	2	2	3	3
242	0	1	3	1	1	1	3	3	2	26	1	3	1	3	2	2	1	1	2	2	#NULL!	2	#NULL!	2	#NULL!	4	1	1	1	2	2	2	2	2	2	2	2	#NULL!	2	1	1	3	1	3	1	2	1	1	3
243	0	1	3	2	1	1	2	1	1	30	1	2	1	3	1	3	2	1	1	2	#NULL!	2	#NULL!	2	#NULL!	4	2	1	3	1	2	1	2	1	1	2	1	2	2	2	3	3	1	1	2	2	1	2	2
244	0	1	1	3	2	1	4	1	1	32	2	3	2	3	1	2	1	1	2	2	#NULL!	2	#NULL!	2	#NULL!	4	1	1	1	1	1	1	1	2	2	2	2	#NULL!	2	1	1	3	1	1	1	1	1	1	3
245	4	1	1	1	3	2	4	3	2	50	3	4	3	2	1	2	1	1	1	2	#NULL!	2	#NULL!	2	#NULL!	2	1	1	5	2	2	2	2	1	2	2	1	1	1	2	1	2	1	1	1	1	2	2	2
246	0	1	3	2	1	1	1	1	1	35	2	4	1	2	1	2	1	1	2	2	#NULL!	2	#NULL!	2	#NULL!	4	1	1	3	2	1	2	1	2	1	2	1	1	1	2	1	2	1	1	2	2	1	1	3
247	2	1	3	3	2	1	3	3	1	41	3	4	3	2	2	2	1	1	2	2	#NULL!	2	#NULL!	2	#NULL!	1	1	1	5	2	2	2	2	1	2	1	2	#NULL!	1	1	1	2	1	1	2	2	2	2	3
248	0	1	1	1	2	1	3	1	1	41	3	2	2	3	1	2	1	1	2	2	#NULL!	2	#NULL!	2	#NULL!	1	1	2	5	1	2	2	2	1	2	2	2	#NULL!	1	1	3	2	1	1	2	2	1	1	3
249	12	1	1	3	2	1	3	2	1	40	2	4	1	2	1	2	1	1	2	2	#NULL!	2	#NULL!	2	#NULL!	4	1	1	3	2	2	1	2	1	1	2	1	2	1	2	1	2	1	1	2	2	1	3	3
250	0	1	1	1	1	1	3	1	1	25	1	3	2	3	2	2	1	1	1	2	#NULL!	2	#NULL!	2	#NULL!	4	1	2	3	1	1	1	2	2	2	2	2	#NULL!	2	2	1	2	1	2	2	2	1	1	3
251	0	1	3	2	1	1	3	1	1	30	1	2	1	3	1	2	1	1	2	2	#NULL!	2	#NULL!	2	#NULL!	4	1	1	3	1	1	2	2	2	1	2	1	1	1	2	1	2	1	1	2	2	1	1	3
152	0	1	3	1	1	1	3	1	1	25	1	2	1	1	1	3	1	1	2	2	#NULL!	2	#NULL!	2	#NULL!	4	1	1	4	2	2	2	1	2	2	1	2	#NULL!	2	1	3	3	1	3	2	2	1	1	3
253	0	1	1	3	1	1	3	1	1	22	1	2	2	3	2	2	1	1	2	2	#NULL!	2	#NULL!	2	#NULL!	1	1	1	2	2	1	2	2	2	2	2	2	#NULL!	3	2	2	2	2	2	2	2	1	1	3
254	0	1	1	3	1	1	3	1	1	1	1	2	2	3	1	2	1	1	2	2	#NULL!	2	#NULL!	2	#NULL!	1	1	1	2	2	1	2	2	2	2	2	2	#NULL!	3	1	2	2	2	3	2	2	1	1	3
155	2	1	3	3	1	1	1	3	2	40	2	4	1	2	1	2	1	1	2	2	#NULL!	2	#NULL!	2	#NULL!	4	2	1	3	1	2	1	2	2	2	2	1	1	2	2	1	2	1	1	2	2	2	1	2
256	0	1	1	3	2	1	3	1	1	29	1	1	1	3	2	2	1	1	1	2	#NULL!	2	#NULL!	2	#NULL!	1	1	1	3	2	2	1	2	2	2	2	2	#NULL!	1	2	1	2	1	1	2	2	1	1	3
257	0	1	1	3	1	1	3	1	2	30	1	4	1	2	1	2	1	1	2	2	#NULL!	2	#NULL!	2	#NULL!	4	1	1	3	2	2	1	2	2	1	2	1	1	3	2	1	3	1	1	1	1	1	2	2
258	0	1	3	3	1	1	3	1	1	35	2	1	2	3	2	2	1	1	2	2	#NULL!	2	#NULL!	2	#NULL!	1	1	1	2	2	1	2	2	2	2	2	2	#NULL!	3	1	2	3	1	2	1	1	1	1	3
259	0	1	3	3	1	1	3	1	1	25	1	2	2	3	2	2	1	1	2	1	1	2	#NULL!	2	#NULL!	1	1	1	2	2	1	2	2	2	2	2	2	#NULL!	2	1	2	2	1	2	2	2	1	1	2
160	5	1	1	2	1	1	1	2	2	45	3	4	3	1	1	3	1	1	2	1	2	1	2	2	#NULL!	3	1	1	1	1	2	2	2	2	2	2	1	1	1	3	1	1	1	2	2	2	1	1	1
261	0	1	2	1	1	1	3	1	1	28	1	2	2	3	2	2	1	1	2	2	#NULL!	2	#NULL!	2	#NULL!	1	1	1	2	2	1	2	2	2	2	1	2	#NULL!	2	2	2	2	2	2	1	2	1	1	3
262	0	1	1	3	1	1	3	1	1	22	1	3	2	3	2	2	1	1	2	2	#NULL!	2	#NULL!	2	#NULL!	1	1	1	2	2	1	2	2	1	1	2	2	#NULL!	3	2	3	3	2	3	2	2	1	1	3
263	10	1	1	3	2	1	2	2	1	38	2	3	1	2	1	2	1	1	2	2	#NULL!	1	1	2	#NULL!	1	1	1	3	2	2	1	2	2	2	1	1	1	1	3	3	1	1	1	2	1	1	2	2
264	0	1	1	3	1	1	3	1	1	30	1	2	1	3	1	2	1	1	2	2	#NULL!	2	#NULL!	2	#NULL!	1	1	1	1	1	1	2	2	2	2	2	2	#NULL!	3	2	2	2	2	3	2	2	1	1	3
265	0	1	1	1	1	1	1	1	2	37	2	3	2	3	2	2	1	2	2	2	#NULL!	2	#NULL!	2	#NULL!	1	1	1	2	2	1	2	2	2	2	1	2	#NULL!	3	2	2	2	2	2	1	1	1	1	3
266	0	1	1	1	2	1	3	1	1	25	1	2	2	3	2	2	1	1	2	2	#NULL!	2	#NULL!	2	#NULL!	1	1	1	2	2	1	2	2	2	2	2	2	#NULL!	3	2	2	3	2	3	2	1	1	1	3
267	0	1	1	3	1	1	4	2	2	35	2	1	1	3	1	3	1	1	1	2	#NULL!	2	#NULL!	2	#NULL!	1	1	1	1	2	2	2	2	2	2	2	2	#NULL!	1	2	1	2	1	3	2	2	2	1	2
268	0	1	1	1	1	1	3	1	1	36	2	3	1	3	1	2	1	1	2	2	#NULL!	2	#NULL!	2	#NULL!	1	1	1	1	1	2	2	2	2	2	2	2	#NULL!	1	2	3	1	1	3	1	2	2	1	1
269	0	1	2	1	1	1	1	3	2	35	2	1	3	3	2	2	1	1	2	2	#NULL!	2	#NULL!	2	#NULL!	1	1	1	2	2	1	2	2	2	2	2	2	#NULL!	1	2	1	1	1	3	2	2	1	2	2
270	6	1	3	3	3	2	3	1	1	35	2	3	1	3	1	2	1	1	1	2	#NULL!	2	#NULL!	2	#NULL!	3	1	1	1	2	2	2	2	2	2	2	1	1	1	2	1	2	1	1	2	2	2	1	1
271	5	1	1	1	1	1	3	1	2	45	3	3	2	2	1	2	1	1	2	2	#NULL!	2	#NULL!	2	#NULL!	4	1	1	1	1	2	1	2	2	2	2	1	1	2	2	3	1	1	1	2	2	2	1	2
272	2	1	1	1	3	2	1	2	1	43	3	3	1	2	1	2	1	1	1	2	#NULL!	2	#NULL!	2	#NULL!	4	1	1	1	1	2	1	2	1	2	1	1	1	2	2	1	2	1	1	2	2	2	2	1
273	15	2	1	3	2	1	3	3	2	33	2	4	1	1	1	2	1	1	2	2	#NULL!	2	#NULL!	2	#NULL!	4	1	2	3	2	2	1	2	1	1	2	1	1	1	3	1	1	1	1	2	2	1	1	2
274	7	1	1	3	5	2	3	1	2	45	3	1	2	1	2	2	1	1	1	2	#NULL!	2	#NULL!	2	#NULL!	1	1	2	2	1	2	2	2	1	1	1	2	#NULL!	2	2	1	2	1	2	2	2	2	1	3
275	9	1	3	3	2	1	3	2	2	31	2	2	1	3	1	2	2	1	1	2	#NULL!	2	#NULL!	2	#NULL!	4	1	2	2	1	2	2	2	1	1	2	1	2	3	1	2	3	1	3	2	2	1	2	2
276.1	2	1	1	2	2	1	1	2	2	48	3	2	1	2	1	2	1	1	2	2	#NULL!	2	#NULL!	2	#NULL!	4	1	1	1	1	2	1	2	1	1	2	1	1	2	2	1	1	1	3	2	2	1	2	2
277	7	1	3	2	1	1	3	2	1	31	2	3	1	2	1	2	1	1	2	2	#NULL!	2	#NULL!	2	#NULL!	4	1	1	1	1	2	1	2	1	1	2	1	2	2	2	1	1	2	1	2	1	2	1	2
278	20	2	3	2	2	1	1	1	2	48	3	3	1	2	1	2	1	1	2	1	1	1	1	2	#NULL!	4	2	1	3	2	2	1	2	1	2	2	1	1	2	3	3	1	1	1	1	2	1	2	2
279	16	2	3	3	1	1	3	2	2	30	1	2	1	1	1	2	1	1	1	2	#NULL!	2	#NULL!	2	#NULL!	4	1	2	3	2	2	1	2	1	2	2	1	1	1	3	1	1	1	1	2	2	1	2	2
280	0	1	3	3	2	1	3	2	1	30	1	3	1	2	1	3	1	1	2	2	#NULL!	2	#NULL!	2	#NULL!	4	1	1	4	2	2	1	1	1	2	2	1	1	2	2	1	2	1	2	1	2	1	2	1
281	3	1	3	2	2	1	2	3	1	39	2	2	1	1	1	2	1	1	2	2	#NULL!	2	#NULL!	2	#NULL!	4	1	1	1	1	2	1	2	2	1	1	1	1	1	3	3	1	1	1	2	2	1	1	3
282	12	1	1	3	1	1	1	2	1	28	1	2	1	2	1	3	1	1	2	1	1	1	1	2	#NULL!	4	1	1	1	1	2	2	2	2	1	2	1	1	2	2	1	2	1	1	1	2	2	1	3
283	0	1	3	1	1	1	1	1	1	32	2	2	2	3	2	2	2	1	1	1	2	2	#NULL!	2	#NULL!	4	1	1	1	1	2	2	2	1	1	1	1	1	3	2	2	2	2	1	2	2	1	2	2
284	17	2	3	3	2	1	3	2	2	43	3	3	1	1	1	2	2	1	2	2	#NULL!	2	#NULL!	2	#NULL!	4	1	1	1	1	2	2	2	1	2	2	1	1	1	3	1	1	1	1	1	2	1	3	2
285	0	1	3	3	1	1	1	2	1	27	1	3	1	2	1	2	1	1	2	2	#NULL!	2	#NULL!	2	#NULL!	4	1	1	1	1	2	2	2	2	1	2	1	2	2	2	3	2	1	2	2	2	1	2	2
286	10	1	3	3	1	1	2	1	2	42	3	3	2	1	1	2	1	1	2	2	#NULL!	2	#NULL!	2	#NULL!	4	1	2	3	2	2	1	2	2	1	2	1	2	1	3	1	1	1	1	2	2	1	2	2
287	0	1	1	3	1	1	1	3	2	40	2	2	2	2	1	2	1	1	2	2	#NULL!	2	#NULL!	2	#NULL!	4	1	1	3	2	2	1	2	1	2	2	1	1	2	2	3	2	1	2	2	2	1	2	2
288	0	1	1	1	1	1	3	1	1	35	2	2	1	2	1	2	1	1	2	1	1	1	2	2	#NULL!	4	1	2	3	2	2	1	2	2	1	2	1	1	2	2	1	2	1	1	1	2	1	1	3
289	0	1	3	2	2	1	3	1	2	41	3	3	1	2	1	2	1	1	1	2	#NULL!	2	#NULL!	2	#NULL!	4	1	1	3	2	2	1	2	1	1	2	1	2	2	2	3	2	1	1	2	2	1	1	3
290	10	1	1	3	2	1	4	1	2	31	2	2	1	1	1	2	1	1	2	2	#NULL!	2	#NULL!	2	#NULL!	4	1	1	1	1	2	1	2	2	2	2	2	#NULL!	1	3	1	1	1	1	1	2	1	2	2
291	13	2	3	3	2	1	3	1	2	30	1	3	1	2	1	3	1	1	2	1	1	1	1	2	#NULL!	4	1	2	3	2	2	1	2	1	1	1	1	1	1	3	1	1	1	1	2	2	1	2	2
292	0	1	3	3	1	1	1	1	1	35	2	3	2	2	1	2	1	1	1	2	#NULL!	2	#NULL!	2	#NULL!	4	1	1	6	2	2	2	2	1	1	1	1	1	2	2	3	2	1	2	2	2	1	3	2
293	15	2	3	1	2	1	3	3	2	38	2	2	1	1	1	2	2	1	2	2	#NULL!	2	#NULL!	2	#NULL!	4	1	1	3	2	2	1	2	2	1	2	2	#NULL!	1	3	1	1	1	1	2	2	1	2	2
294	19	2	3	3	2	1	4	2	1	41	3	2	1	2	1	2	1	1	2	1	2	1	1	2	#NULL!	4	1	1	3	2	2	1	2	1	1	2	1	2	2	2	3	2	1	2	1	2	1	1	3
295	0	1	3	3	2	1	3	1	1	32	2	2	3	2	1	2	1	1	1	1	2	1	1	2	#NULL!	4	1	2	3	2	2	1	2	1	1	2	1	2	2	2	1	2	1	1	2	2	1	1	3
296	7	1	1	3	1	1	3	1	1	38	2	3	1	2	1	2	1	1	2	1	1	1	1	2	#NULL!	4	1	2	3	2	2	1	2	1	1	2	1	1	1	3	1	1	1	1	2	2	1	2	2
297	10	1	1	1	1	1	1	1	1	40	2	4	2	2	1	2	1	1	2	2	#NULL!	2	#NULL!	2	#NULL!	3	1	2	3	2	2	1	2	1	1	2	1	2	1	3	3	1	1	1	1	2	1	2	2
298	0	1	1	1	1	1	2	1	1	45	3	3	2	2	1	2	1	1	2	2	#NULL!	2	#NULL!	2	#NULL!	2	1	1	6	2	2	2	1	1	1	2	1	1	2	3	3	2	1	1	2	2	1	1	3
299	0	1	1	3	1	1	3	1	1	41	3	2	1	3	1	2	1	1	2	1	1	2	#NULL!	2	#NULL!	4	1	2	3	2	2	1	2	2	1	2	1	1	2	2	1	2	1	1	1	2	1	1	3
300	0	1	1	1	1	1	4	1	1	25	1	3	1	3	1	2	1	1	2	2	#NULL!	2	#NULL!	2	#NULL!	4	1	1	1	1	2	2	2	2	2	1	1	2	1	1	3	3	1	3	1	2	1	1	3
301	0	1	1	3	1	1	3	1	1	35	2	3	2	3	1	2	2	1	2	2	#NULL!	2	#NULL!	2	#NULL!	4	1	2	1	2	2	2	2	2	2	2	1	2	1	1	3	3	1	1	1	2	1	1	3
302	0	1	2	1	1	1	2	1	1	32	2	2	2	3	1	2	1	1	2	2	#NULL!	2	#NULL!	2	#NULL!	4	1	2	1	1	2	2	2	2	2	2	1	2	1	1	1	3	1	3	1	2	1	1	3
303	0	1	2	3	1	1	3	1	1	23	1	3	2	3	1	2	1	1	2	2	#NULL!	2	#NULL!	2	#NULL!	4	1	2	1	2	2	2	2	2	2	2	1	2	1	1	3	3	1	1	1	1	1	1	3
304	0	1	3	3	1	1	4	1	1	25	1	2	2	3	1	2	1	1	2	2	#NULL!	2	#NULL!	2	#NULL!	4	1	2	1	2	2	2	2	2	1	1	1	1	3	1	1	1	2	1	1	2	1	1	3
305	0	1	1	1	2	1	3	1	1	35	2	2	2	3	1	2	1	1	2	2	#NULL!	2	#NULL!	2	#NULL!	4	1	2	1	1	2	2	2	2	2	2	1	2	1	1	2	3	1	1	1	1	1	3	3
306	0	1	3	3	1	1	1	1	1	25	1	3	1	3	2	2	1	1	2	2	#NULL!	2	#NULL!	2	#NULL!	2	1	2	3	2	2	1	2	2	2	2	1	2	1	1	3	3	1	1	2	2	1	1	3
307	0	1	1	3	1	1	3	2	1	50	3	2	2	3	1	2	1	1	2	2	#NULL!	2	#NULL!	2	#NULL!	2	3	1	1	1	2	2	2	2	2	1	2	#NULL!	2	1	1	3	1	3	2	1	2	2	2
308	0	1	3	1	1	1	3	1	1	35	2	4	1	3	2	2	2	1	1	2	#NULL!	2	#NULL!	2	#NULL!	2	1	1	1	1	2	2	2	2	2	2	1	1	2	2	2	2	1	1	2	2	1	1	3
309	0	1	3	1	1	1	3	3	2	29	1	1	2	3	1	2	1	1	2	2	#NULL!	2	#NULL!	2	#NULL!	4	1	1	1	1	2	2	2	2	2	2	2	#NULL!	2	1	1	3	1	3	2	2	2	1	2
310	0	1	2	1	1	1	3	1	1	40	2	3	2	3	1	2	1	1	2	2	#NULL!	2	#NULL!	2	#NULL!	4	1	2	4	2	2	2	1	2	2	2	2	#NULL!	1	1	1	3	1	3	2	2	1	1	3
311	0	1	3	3	1	1	4	1	1	25	1	3	2	3	2	2	1	1	2	2	#NULL!	2	#NULL!	2	#NULL!	4	1	1	1	2	2	2	2	2	2	1	2	#NULL!	2	2	2	3	1	3	2	1	1	1	1
312	0	1	3	1	2	1	3	1	1	25	1	3	2	3	2	2	1	1	2	2	#NULL!	2	#NULL!	2	#NULL!	4	1	1	3	2	2	2	2	2	2	2	2	#NULL!	2	2	1	2	1	3	2	1	1	1	3
313	1	1	3	1	3	2	1	1	1	45	3	2	1	3	2	2	1	1	2	2	#NULL!	2	#NULL!	2	#NULL!	4	1	1	3	2	2	2	2	2	2	2	2	#NULL!	1	2	3	3	1	2	2	2	2	1	2
314	0	1	1	3	4	1	3	1	1	35	2	2	2	3	1	2	1	1	2	2	#NULL!	2	#NULL!	2	#NULL!	4	1	1	2	2	1	2	2	2	2	1	2	#NULL!	1	3	1	3	1	3	2	2	1	1	3
315	0	1	3	1	1	1	4	1	1	28	1	2	1	3	1	2	1	1	2	2	#NULL!	2	#NULL!	2	#NULL!	4	1	1	5	2	2	2	2	1	2	2	2	#NULL!	1	3	2	3	1	1	2	2	1	1	2
316	0	1	1	1	1	1	3	1	1	42	3	3	1	3	2	3	1	1	2	2	#NULL!	2	#NULL!	2	#NULL!	2	1	2	1	1	2	1	2	2	2	2	2	#NULL!	2	1	1	2	1	3	2	2	1	2	3
317	1	1	1	3	2	1	3	1	1	30	1	1	1	3	2	2	1	1	2	2	#NULL!	2	#NULL!	2	#NULL!	2	2	1	3	2	2	1	2	2	2	2	1	1	1	2	3	3	1	2	2	2	1	1	3
318	0	1	2	3	1	1	4	1	2	34	2	3	1	3	2	2	2	1	2	2	#NULL!	2	#NULL!	2	#NULL!	2	1	2	2	2	1	2	2	2	2	2	1	1	2	1	2	1	1	2	2	1	1	3	3
319	0	1	2	3	1	1	3	1	2	32	2	2	1	3	1	2	1	1	1	2	#NULL!	2	#NULL!	2	#NULL!	1	1	1	3	2	2	1	2	2	2	2	2	#NULL!	1	2	1	2	2	3	1	2	1	1	3
320	0	1	3	1	1	1	3	3	2	45	3	4	1	2	1	2	1	1	2	2	#NULL!	2	#NULL!	2	#NULL!	4	1	1	3	2	1	1	2	2	2	2	2	#NULL!	2	2	1	2	1	2	2	2	2	1	2
321	0	1	2	2	1	1	1	1	1	41	3	2	2	1	1	2	1	1	2	2	#NULL!	2	#NULL!	2	#NULL!	4	1	1	3	1	2	1	2	2	2	1	1	1	1	3	1	1	1	1	1	1	1	1	3
322	0	1	1	3	1	1	3	1	1	42	3	2	1	3	2	2	1	1	2	2	#NULL!	2	#NULL!	2	#NULL!	3	1	2	3	2	2	1	2	2	2	2	2	#NULL!	2	1	3	3	1	2	2	2	1	1	3
323	30	2	2	3	2	1	3	1	1	48	3	3	3	2	2	2	1	1	2	2	#NULL!	2	#NULL!	2	#NULL!	3	1	2	3	2	2	1	2	2	2	2	1	1	2	1	3	3	1	1	1	1	1	3	3
324	9	1	1	3	1	1	3	1	1	42	3	2	3	3	2	2	1	1	2	1	1	2	#NULL!	2	#NULL!	2	1	2	1	1	1	2	2	2	2	2	1	1	2	2	1	2	1	2	2	2	1	1	3
325	0	1	2	2	1	1	4	1	1	48	3	1	1	3	2	2	1	1	1	2	#NULL!	2	#NULL!	2	#NULL!	3	1	1	3	2	2	1	2	2	2	2	2	#NULL!	3	1	3	3	1	3	2	1	1	1	2
326	9	1	1	3	1	1	3	1	1	30	1	1	1	3	2	2	1	1	2	2	#NULL!	2	#NULL!	2	#NULL!	4	1	1	2	2	1	2	2	2	2	2	2	#NULL!	1	2	1	3	1	3	1	1	2	2	2
327	0	1	2	2	1	1	3	1	1	24	1	4	1	3	2	2	1	1	2	2	#NULL!	2	#NULL!	2	#NULL!	1	1	1	6	2	2	2	2	2	1	2	1	1	2	2	1	3	1	2	2	1	1	1	3
328	0	1	3	3	1	1	3	1	1	30	1	2	1	3	2	2	2	1	2	2	#NULL!	2	#NULL!	2	#NULL!	4	1	2	2	2	1	2	1	2	2	2	2	#NULL!	1	2	3	3	1	1	2	2	1	1	3
329	0	1	1	3	2	1	1	3	1	29	1	2	1	3	1	2	1	1	2	1	1	2	#NULL!	2	#NULL!	3	1	2	4	2	2	2	1	2	2	2	1	1	1	2	3	2	1	1	1	1	2	1	3
330	0	1	2	2	2	1	3	1	1	25	1	4	1	3	2	2	1	1	1	2	#NULL!	2	#NULL!	2	#NULL!	4	1	2	4	2	2	2	1	2	1	2	2	#NULL!	1	1	1	3	1	2	1	2	1	1	3
331	0	1	2	2	1	1	3	1	1	32	2	4	2	3	2	3	1	1	2	2	#NULL!	2	#NULL!	2	#NULL!	1	1	1	6	2	2	2	2	2	1	2	2	#NULL!	2	2	3	3	1	2	1	1	1	1	3
332	3	1	1	1	2	1	1	3	1	29	1	2	1	3	1	2	1	1	2	2	#NULL!	2	#NULL!	2	#NULL!	3	1	2	3	2	2	1	1	2	2	2	1	1	1	2	1	2	1	1	2	2	1	1	3
333	0	1	2	2	2	1	3	1	1	25	1	4	1	2	2	2	1	1	1	2	#NULL!	2	#NULL!	2	#NULL!	1	1	1	6	2	2	2	2	2	1	2	1	1	2	2	1	2	1	2	2	2	1	1	3
334	0	1	1	3	2	1	1	1	1	35	2	4	3	2	1	2	1	1	2	2	#NULL!	2	#NULL!	2	#NULL!	2	1	1	6	2	2	2	2	1	1	1	1	1	2	2	2	3	1	3	1	2	1	1	3
335	10	1	1	3	3	2	4	1	1	36	2	4	1	2	1	3	1	1	1	1	2	1	2	2	#NULL!	2	1	2	3	2	2	1	2	1	1	2	1	1	2	2	1	2	1	1	2	2	1	2	2
336	0	1	1	1	1	1	4	3	2	40	2	3	2	2	1	2	1	1	2	2	#NULL!	2	#NULL!	2	#NULL!	4	3	2	6	2	2	2	2	1	1	2	1	1	2	2	1	3	1	2	2	2	2	1	2
337	2	1	1	3	2	1	2	2	1	38	2	4	1	3	1	2	2	1	2	2	#NULL!	2	#NULL!	2	#NULL!	2	2	1	6	2	2	2	1	1	1	2	2	#NULL!	1	3	1	2	1	2	2	2	2	2	3
338	10	1	1	3	1	1	4	1	1	43	3	1	1	2	2	2	1	2	1	2	#NULL!	1	1	2	#NULL!	3	2	1	2	1	1	2	2	1	1	2	1	1	2	3	1	2	1	1	1	2	1	2	2
339	4	1	1	1	1	1	4	3	1	45	3	4	3	1	1	2	1	1	2	2	#NULL!	2	#NULL!	2	#NULL!	3	1	2	3	2	2	1	2	1	1	2	1	1	2	2	1	2	1	2	2	2	2	1	2
340	0	1	2	2	1	1	1	1	1	41	3	3	2	3	2	2	1	1	1	2	#NULL!	2	#NULL!	2	#NULL!	2	1	1	3	2	1	1	2	2	2	2	2	#NULL!	2	2	3	2	2	2	1	2	2	2	3
342	0	1	1	3	1	1	4	1	1	39	2	3	1	2	1	3	2	1	1	2	#NULL!	2	#NULL!	2	#NULL!	2	3	2	6	2	2	2	2	1	1	2	1	1	2	1	1	2	1	2	2	2	2	1	2
342	9	1	1	2	1	1	3	1	1	36	2	4	3	2	1	2	1	1	2	2	#NULL!	2	#NULL!	2	#NULL!	4	1	1	6	2	2	2	2	1	1	2	1	1	2	2	2	2	1	1	2	2	1	3	3
343	0	1	1	3	1	1	1	1	1	40	2	4	3	3	1	3	1	1	2	2	#NULL!	1	2	2	#NULL!	1	1	2	3	2	2	1	2	1	1	2	1	1	2	2	1	1	1	1	2	2	2	1	2
344	8	1	1	1	2	1	3	2	1	40	2	3	2	3	2	2	2	1	2	1	2	1	1	2	#NULL!	3	1	2	6	2	2	2	1	1	1	2	1	1	1	2	3	2	1	1	2	2	2	2	1
345	0	1	1	3	1	1	3	1	1	38	2	4	1	3	2	3	1	1	1	2	#NULL!	2	#NULL!	2	#NULL!	4	1	2	3	2	2	1	2	2	1	2	2	#NULL!	1	2	1	2	1	2	2	2	1	1	3
346	8	1	1	3	1	1	3	2	1	42	3	4	3	3	1	2	1	1	2	2	#NULL!	2	#NULL!	2	#NULL!	4	1	1	3	2	2	1	2	2	1	2	1	1	1	1	1	1	1	1	1	2	1	2	2
347	10	1	1	3	1	1	3	1	1	39	2	4	1	3	1	3	2	1	2	2	#NULL!	2	#NULL!	2	#NULL!	4	2	2	2	2	2	2	2	1	1	2	2	#NULL!	2	2	3	2	1	2	2	2	1	2	2
348	0	1	1	1	2	1	3	3	1	38	2	1	2	3	2	2	1	1	1	1	1	1	1	2	#NULL!	4	1	2	3	2	2	1	2	2	1	2	1	1	1	1	1	1	1	1	1	2	1	3	3
349	0	1	1	1	2	1	3	1	1	40	2	2	1	2	1	3	1	1	1	1	2	1	1	2	#NULL!	4	1	2	3	2	2	1	2	1	1	1	1	1	1	1	1	1	1	1	1	2	1	1	3
350	0	1	1	1	2	1	3	3	1	40	2	2	1	3	1	2	1	1	2	2	#NULL!	2	#NULL!	2	#NULL!	4	1	2	1	1	2	2	1	1	1	2	1	1	1	2	1	2	1	2	2	2	2	1	2
351	0	1	3	3	1	1	3	1	1	35	2	1	1	2	1	2	2	1	1	2	#NULL!	2	#NULL!	2	#NULL!	4	1	2	2	2	1	2	2	1	1	1	1	1	2	2	3	2	1	2	2	2	1	3	1
352	0	1	1	3	1	1	2	1	1	38	2	4	1	1	1	2	1	1	1	2	#NULL!	2	#NULL!	2	#NULL!	3	1	1	2	2	1	2	2	1	1	2	1	1	2	2	3	2	2	2	2	2	1	3	3
353	10	1	1	3	1	1	3	2	1	43	3	3	1	1	1	2	1	1	1	2	#NULL!	2	#NULL!	2	#NULL!	4	1	1	1	1	2	2	2	1	1	2	2	#NULL!	1	2	3	2	1	1	1	2	1	1	3
354	0	1	1	3	1	1	3	1	1	34	2	2	1	3	1	2	1	1	1	2	#NULL!	2	#NULL!	2	#NULL!	4	1	2	2	2	1	2	2	2	1	2	1	2	1	2	2	2	1	1	2	2	1	1	2
355	7	1	1	1	1	1	2	3	1	42	3	3	1	3	1	2	2	1	2	2	#NULL!	2	#NULL!	2	#NULL!	3	2	2	2	2	1	2	2	1	1	2	2	#NULL!	3	3	3	2	2	2	1	2	1	1	2
356	8	1	1	3	2	1	1	2	1	39	2	4	3	2	1	2	1	1	2	2	#NULL!	2	#NULL!	2	#NULL!	4	2	2	3	2	2	1	2	1	2	2	1	1	1	1	1	1	1	2	2	2	1	2	2
357	6	1	1	1	1	1	2	3	1	42	3	4	1	2	1	2	1	1	2	1	1	1	1	2	#NULL!	3	1	2	2	2	1	2	2	1	2	2	2	#NULL!	2	1	3	2	1	1	2	2	2	2	1
358	8	1	1	3	1	1	3	1	1	39	2	2	3	2	2	2	1	1	1	2	#NULL!	2	#NULL!	2	#NULL!	2	1	2	3	2	2	1	2	1	1	2	1	1	1	2	3	2	1	1	1	2	1	3	3
359	2	1	1	3	2	1	1	1	1	45	3	3	2	2	1	2	2	1	1	2	#NULL!	2	#NULL!	2	#NULL!	3	1	2	3	2	2	1	2	1	1	2	1	1	2	2	1	1	1	1	1	1	1	1	3
360	8	1	1	1	2	1	2	1	1	40	2	2	1	2	2	2	2	1	2	2	#NULL!	2	#NULL!	2	#NULL!	4	2	2	2	2	1	2	2	1	1	2	1	1	1	2	1	2	2	2	2	2	1	2	2
361	0	1	1	3	2	1	4	1	1	39	2	4	2	3	1	2	2	1	1	2	#NULL!	2	#NULL!	2	#NULL!	4	2	2	2	1	1	2	2	1	1	2	1	1	1	2	2	1	1	2	2	2	2	1	2
362	10	1	1	3	1	1	3	2	1	38	2	2	1	2	1	3	1	1	1	2	#NULL!	2	#NULL!	2	#NULL!	2	3	1	3	2	2	1	2	1	1	2	2	#NULL!	3	1	2	3	1	2	1	2	1	2	2
363.1	0	1	1	3	2	1	3	1	1	36	2	4	1	3	1	2	1	1	1	2	#NULL!	2	#NULL!	2	#NULL!	4	1	2	3	2	2	1	2	1	1	2	2	#NULL!	1	2	3	2	2	2	2	2	2	1	1
364	0	1	1	3	2	1	1	1	1	36	2	3	2	3	1	2	1	1	1	2	#NULL!	2	#NULL!	2	#NULL!	4	3	2	2	1	1	2	1	1	1	2	1	1	1	2	2	2	2	3	2	2	2	2	1
364	6	1	1	3	3	2	3	1	1	45	3	2	3	3	1	2	2	1	1	2	#NULL!	2	#NULL!	2	#NULL!	4	1	2	3	2	2	1	2	1	1	2	1	1	3	3	3	3	2	2	2	2	2	1	2
366	6	1	1	3	1	1	2	1	1	32	2	2	1	3	2	3	1	1	1	2	#NULL!	2	#NULL!	2	#NULL!	3	2	2	2	2	1	2	2	1	1	2	1	2	2	2	2	2	2	2	2	2	1	1	3
367	10	1	3	2	1	1	1	2	1	43	3	4	3	1	1	2	1	1	1	2	#NULL!	2	#NULL!	2	#NULL!	3	3	2	2	2	1	2	2	2	1	2	1	1	1	1	1	2	2	2	1	1	1	3	3
368	10	1	3	3	2	1	3	2	1	48	3	4	3	2	1	2	2	1	1	1	1	1	2	2	#NULL!	4	3	2	6	2	2	2	2	2	1	2	2	#NULL!	2	2	1	1	1	1	1	2	1	1	3
369	0	1	2	1	2	1	1	3	1	42	3	4	2	3	1	3	2	1	2	2	#NULL!	2	#NULL!	2	#NULL!	4	2	1	2	2	1	2	2	1	1	1	1	1	1	2	1	2	1	2	1	2	2	2	2
370	0	1	2	2	1	1	3	1	1	34	2	3	3	2	1	2	1	1	2	1	1	1	2	2	#NULL!	2	1	2	3	2	2	1	2	1	1	2	1	1	3	2	1	2	2	3	2	2	1	1	3
371	0	1	2	1	2	1	3	3	1	43	3	4	3	2	1	2	1	1	1	2	#NULL!	1	2	2	#NULL!	4	1	2	2	2	1	2	2	1	1	2	2	#NULL!	1	2	3	2	2	1	1	2	1	2	2
372	0	1	1	2	2	1	3	1	1	35	2	2	3	3	2	2	1	1	2	1	2	2	#NULL!	2	#NULL!	3	3	2	2	1	1	2	2	1	1	2	1	1	1	1	3	2	1	2	1	2	1	2	2
373	0	1	1	2	1	1	3	3	1	46	3	4	2	1	2	2	1	1	1	1	1	1	1	2	#NULL!	4	2	2	6	2	2	2	2	1	1	2	1	1	1	2	1	3	2	2	1	2	1	1	3
[truncated: 58 more columns]
